# Supplementary material for: Mitochondrial phylogeny of the brittle star genus Ophioderma
Source: Sci Rep. 2022 Mar 29;12:5304. doi: 10.1038/s41598-022-08944-0 (PMC8964800; doi:10.1038/s41598-022-08944-0)
Supplement: Supplementary file 1 — Supplementary Information 1. [file 41598_2022_8944_MOESM1_ESM.xlsx]

## Sheet: Title
						MITOCHONDRIAL PHYLOGENY OF THE BRITTLE STAR GENUS OPHIODERMA
						Supplementary files
						H.A. Lessios and Gordon Hendler

## Sheet: Table S1
Table S1. Percent of base substitutions per site from averaging over all unique sequence pairs between groups of Ophioderma and outgroups. Analyses were conducted using the Maximum Composite Likelihood model with a gamma distribution (α = 0.907). Distances between members of each of two amphiamerican species pairs presumed to have been formed by the completion of the Isthmus of Panama 3 million y…
	Ophiocoma pumila	Ophiarachna incrassata	Ophiarachnella petersi	O. brevicaudum	O. anitae	O. appressum	O. brevispinum	O. cinereum	O. devaneyi	O. elaps	O. guttatum	O, holmesii	O, januarii	O. longicaudum_Kassandra	O. longicudum L1	O. zibrowii L2	O. zibrowii L3	O. zibrowii L4	O. longicaudum-africanum L5	O.guineense L6	O. hendleri	O. sp. 1	O. panamense	O. sp 2	O. aff. pentacanthum	O. squamosissiumum	O. phoenium	O. rubicundum	O. variegatum	O. teres
	0.263095
Ophiarachna incrassata	26.3095
	0.347102	0.242388
Ophiarachnella petersi	34.7102	24.2388
	0.302831	0.233531	0.233983
O. brevicaudum	30.2831	23.3531	23.3983
	0.294217	0.202551	0.236108	0.155232
O. anitae	29.4217	20.2551	23.6108	15.5232
	0.27824	0.220502	0.252486	0.184233	0.161567
O. appressum	27.824	22.0502	25.2486	18.4233	16.1567
	0.325161	0.232485	0.256762	0.180606	0.186253	0.201575
O. brevispinum	32.5161	23.2485	25.6762	18.0606	18.6253	20.1575
	0.28436	0.224271	0.228446	0.142782	0.138557	0.142024	0.189217
O. cinereum	28.436	22.4271	22.8446	14.2782	13.8557	14.2024	18.9217
	0.329884	0.243062	0.269173	0.186751	0.204186	0.19289	0.207092	0.174438
O. devaneyi	32.9884	24.3062	26.9173	18.6751	20.4186	19.289	20.7092	17.4438
	0.284593	0.229423	0.243692	0.186562	0.180692	0.209836	0.245132	0.182513	0.204786
O. elaps	28.4593	22.9423	24.3692	18.6562	18.0692	20.9836	24.5132	18.2513	20.4786
	0.312542	0.18355	0.229548	0.145551	0.161872	0.145745	0.178539	0.16999	0.222702	0.193692
O. guttatum	31.2542	18.355	22.9548	14.5551	16.1872	14.5745	17.8539	16.999	22.2702	19.3692
	0.296968	0.202404	0.251088	0.132303	0.141905	0.143781	0.192658	0.110912	0.16887	0.200094	0.169119
O, holmesii	29.6968	20.2404	25.1088	13.2303	14.1905	14.3781	19.2658	11.0912	16.887	20.0094	16.9119
	0.32449	0.237521	0.281475	0.182297	0.208553	0.197913	0.0754754	0.198045	0.212135	0.237033	0.192971	0.192154
O, januarii	32.449	23.7521	28.1475	18.2297	20.8553	19.7913	7.54754	19.8045	21.2135	23.7033	19.2971	19.2154
	0.289283	0.213471	0.237559	0.114747	0.153299	0.143712	0.15939	0.120892	0.20267	0.197922	0.128813	0.135558	0.157674
O. longicaudum_Kassandra	28.9283	21.3471	23.7559	11.4747	15.3299	14.3712	15.939	12.0892	20.267	19.7922	12.8813	13.5558	15.7674
	0.285932	0.213797	0.238367	0.114329	0.153429	0.144092	0.160455	0.119403	0.201365	0.196664	0.126231	0.133947	0.156041	0.00618054
O. longicudum L1	28.5932	21.3797	23.8367	11.4329	15.3429	14.4092	16.0455	11.9403	20.1365	19.6664	12.6231	13.3947	15.6041	0.618054
	0.275964	0.222313	0.24572	0.11865	0.17067	0.141007	0.169131	0.128286	0.20082	0.19505	0.137206	0.128473	0.168584	0.0311463	0.0323244
O.zibrowii L2	27.5964	22.2313	24.572	11.865	17.067	14.1007	16.9131	12.8286	20.082	19.505	13.7206	12.8473	16.8584	3.11463	3.23244
	0.271288	0.207856	0.233861	0.114531	0.146754	0.131815	0.166511	0.120271	0.19385	0.182889	0.133496	0.125322	0.157727	0.0261983	0.0269791	0.0308902
O. zibrowii L3	27.1288	20.7856	23.3861	11.4531	14.6754	13.1815	16.6511	12.0271	19.385	18.2889	13.3496	12.5322	15.7727	2.61983	2.69791	3.08902
	0.286378	0.215379	0.234522	0.116089	0.150115	0.135082	0.166383	0.123176	0.191738	0.195347	0.136574	0.126165	0.162109	0.0350891	0.0360988	0.0337801	0.0218058
O. zibrowii L4	28.6378	21.5379	23.4522	11.6089	15.0115	13.5082	16.6383	12.3176	19.1738	19.5347	13.6574	12.6165	16.2109	3.50891	3.60988	3.37801	2.18058
	0.265372	0.208546	0.253868	0.112083	0.14977	0.145995	0.166199	0.123787	0.190028	0.180198	0.130125	0.124694	0.159561	0.039912	0.0386229	0.0459139	0.0357198	0.0435402
O. longicaudum-africanum L5	26.5372	20.8546	25.3868	11.2083	14.977	14.5995	16.6199	12.3787	19.0028	18.0198	13.0125	12.4694	15.9561	3.9912	3.86229	4.59139	3.57198	4.35402
	0.308629	0.220872	0.238741	0.133001	0.164678	0.175992	0.191836	0.13424	0.213645	0.225769	0.153808	0.138041	0.193371	0.0871274	0.08681	0.106304	0.0861042	0.0877305	0.0812429
O. guineense L6	30.8629	22.0872	23.8741	13.3001	16.4678	17.5992	19.1836	13.424	21.3645	22.5769	15.3808	13.8041	19.3371	8.71274	8.681	10.6304	8.61042	8.77305	8.12429
	0.315202	0.247501	0.260695	0.190921	0.188307	0.130259	0.209471	0.182083	0.199338	0.225053	0.169976	0.157908	0.205467	0.168976	0.167256	0.172472	0.163968	0.165949	0.164619	0.184239
O. hendleri	31.5202	24.7501	26.0695	19.0921	18.8307	13.0259	20.9471	18.2083	19.9338	22.5053	16.9976	15.7908	20.5467	16.8976	16.7256	17.2472	16.3968	16.5949	16.4619	18.4239
	0.310223	0.216433	0.233207	0.128704	0.15639	0.150841	0.173298	0.152916	0.196217	0.198794	0.138301	0.136443	0.169721	0.118712	0.120484	0.119441	0.116368	0.12261	0.12021	0.151537	0.158405
O.sp.1	31.0223	21.6433	23.3207	12.8704	15.639	15.0841	17.3298	15.2916	19.6217	19.8794	13.8301	13.6443	16.9721	11.8712	12.0484	11.9441	11.6368	12.261	12.021	15.1537	15.8405
	0.291186	0.213027	0.232814	0.145173	0.168228	0.159886	0.185849	0.15583	0.181251	0.204384	0.168648	0.149599	0.193841	0.129167	0.12891	0.142827	0.123895	0.124151	0.140018	0.136924	0.184574	0.136396
O. panamense	29.1186	21.3027	23.2814	14.5173	16.8228	15.9886	18.5849	15.583	18.1251	20.4384	16.8648	14.9599	19.3841	12.9167	12.891	14.2827	12.3895	12.4151	14.0018	13.6924	18.4574	13.6396
	0.302484	0.241979	0.207441	0.1527	0.17225	0.152017	0.185615	0.146632	0.181541	0.183621	0.156218	0.17114	0.211522	0.133178	0.135399	0.139057	0.133425	0.132427	0.133038	0.121496	0.184879	0.143079	0.105256
O.sp. 2	30.2484	24.1979	20.7441	15.27	17.225	15.2017	18.5615	14.6632	18.1541	18.3621	15.6218	17.114	21.1522	13.3178	13.5399	13.9057	13.3425	13.2427	13.3038	12.1496	18.4879	14.3079	10.5256
	0.284812	0.236039	0.230136	0.188169	0.193837	0.204972	0.225755	0.188892	0.202924	0.0494582	0.187873	0.193701	0.21434	0.196898	0.198159	0.190823	0.186833	0.194324	0.183604	0.221952	0.231687	0.187548	0.18935	0.177115
O.aff. pentacanthum	28.4812	23.6039	23.0136	18.8169	19.3837	20.4972	22.5755	18.8892	20.2924	4.94582	18.7873	19.3701	21.434	19.6898	19.8159	19.0823	18.6833	19.4324	18.3604	22.1952	23.1687	18.7548	18.935	17.7115
	0.283642	0.205355	0.256124	0.154384	0.175429	0.172327	0.205942	0.158032	0.219456	0.184146	0.165037	0.161701	0.191517	0.144282	0.146451	0.144314	0.13486	0.136128	0.135798	0.161139	0.223421	0.137279	0.188583	0.163048	0.181733
O. squamosissiumum	28.3642	20.5355	25.6124	15.4384	17.5429	17.2327	20.5942	15.8032	21.9456	18.4146	16.5037	16.1701	19.1517	14.4282	14.6451	14.4314	13.486	13.6128	13.5798	16.1139	22.3421	13.7279	18.8583	16.3048	18.1733
	0.287763	0.206596	0.24213	0.152469	0.141908	0.128251	0.184309	0.0794665	0.200354	0.182763	0.149103	0.110677	0.192531	0.119469	0.12036	0.126035	0.113208	0.115875	0.115709	0.140286	0.162922	0.143352	0.157259	0.153188	0.184572	0.154051
O. phoenium	28.7763	20.6596	24.213	15.2469	14.1908	12.8251	18.4309	7.94665	20.0354	18.2763	14.9103	11.0677	19.2531	11.9469	12.036	12.6035	11.3208	11.5875	11.5709	14.0286	16.2922	14.3352	15.7259	15.3188	18.4572	15.4051
	0.302308	0.199158	0.248612	0.153631	0.163437	0.158719	0.205817	0.152992	0.206782	0.191144	0.159197	0.133642	0.205508	0.134818	0.134427	0.13852	0.132646	0.132794	0.131314	0.148901	0.186633	0.155468	0.161599	0.185625	0.197801	0.178225	0.14757
O. rubicundum	30.2308	19.9158	24.8612	15.3631	16.3437	15.8719	20.5817	15.2992	20.6782	19.1144	15.9197	13.3642	20.5508	13.4818	13.4427	13.852	13.2646	13.2794	13.1314	14.8901	18.6633	15.5468	16.1599	18.5625	19.7801	17.8225	14.757
	0.353622	0.237399	0.252879	0.168941	0.197385	0.178471	0.13442	0.187801	0.179297	0.231388	0.185016	0.174841	0.125319	0.16524	0.16392	0.174475	0.155941	0.160213	0.160904	0.169842	0.190412	0.149045	0.163001	0.178645	0.237191	0.182385	0.178608	0.189357
O. variegatum	35.3622	23.7399	25.2879	16.8941	19.7385	17.8471	13.442	18.7801	17.9297	23.1388	18.5016	17.4841	12.5319	16.524	16.392	17.4475	15.5941	16.0213	16.0904	16.9842	19.0412	14.9045	16.3001	17.8645	23.7191	18.2385	17.8608	18.9357
	0.284786	0.201777	0.259804	0.138038	0.141499	0.14957	0.199763	0.10754	0.180878	0.185927	0.161357	0.0401582	0.181166	0.117714	0.118283	0.118591	0.108213	0.110523	0.106391	0.122133	0.168624	0.129278	0.165337	0.166157	0.1722	0.140399	0.0967307	0.147202	0.185473
O. teres	28.4786	20.1777	25.9804	13.8038	14.1499	14.957	19.9763	10.754	18.0878	18.5927	16.1357	4.01582	18.1166	11.7714	11.8283	11.8591	10.8213	11.0523	10.6391	12.2133	16.8624	12.9278	16.5337	16.6157	17.22	14.0399	9.67307	14.7202	18.5473
	0.341873	0.256578	0.284743	0.197917	0.201344	0.175084	0.207002	0.176566	0.174079	0.18671	0.206297	0.180853	0.217282	0.192337	0.191627	0.183626	0.187038	0.195334	0.178642	0.206957	0.196796	0.176075	0.194478	0.173304	0.185253	0.198937	0.187772	0.193847	0.200737	0.188464
O. wahlbergii	34.1873	25.6578	28.4743	19.7917	20.1344	17.5084	20.7002	17.6566	17.4079	18.671	20.6297	18.0853	21.7282	19.2337	19.1627	18.3626	18.7038	19.5334	17.8642	20.6957	19.6796	17.6075	19.4478	17.3304	18.5253	19.8937	18.7772	19.3847	20.0737	18.8464

## Sheet: Table S2
Table S2. Collection data and GenBank Accession numbers for sequences of Ophioderma.
Morpho-species	Symbol in Fig. 4	General area	Locality	GenBank Accession no.
O. anitae	D	Belize	Carrie Bow Cay	OM541801	OM541804	OM541838	OM541855	OM541857	OM541873
O. appressum	D	Belize	Carrie Bow Cay	OM541766	OM541767	OM541768	OM541769	OM541771	OM541805	OM541812	OM541817	OM541818	OM541827	OM541833	OM541843	OM541846	OM541847	OM541848	OM541856	OM541834	OM541829
O. appressum	E	Panama	Bocas del Toro	OABT0004	OCBT0008	OBBT0009
O. brevicaudum	D	Belize	Carrie Bow Cay	OM541813	OM541835	OM541836	OM541840	OM541845	OM541852	OM541853	OM541854	OM541897
O. brevicaudum	E	Panama	Bocas del Toro		OM541894
O. brevicaudum	W	Puerto Rico	Off Isla Maguayez	OM541896
O. brevicaudum	X	US Virgin Islands	St. Croix	OM541882
O. brevicaudum	Σ	Bahamas	San Salvador	OM541889
O. brevispinum	D	Belize	Norval Cay	OM541811	OM541861
O. brevispinum	Y	Massachusetts	Waquoit Bay, Cape Cod	OM541754	OM541777	OM541816	OM541901	OM541905
O. cinereum	B	Saint Vincent and the Grenadines	Saint Vincent	OM541899
O. cinereum	D	Belize	Carrie Bow Cay	OM541747	OM541748
O. cinereum	D	Belize	Twin Cays	OM541740	OM541741	OM541742	OM541743	OM541744	OM541745	OM541746	OM541900	OM541815	OM541883
O. cinereum	E	Panama	Portobelo	OM541787
O. cinereum	F	Brazil	Salvador	OM541830	OM541807	OM541819	OM541822	OM541823	OM541826	OM541832	OM541837	OM541844
O. devaneyi	G	Gulf of Mexico	S. of Galveston	OM541860
O. devaneyi	H	Florida	NE of Vero Beach	OM541903
O. elaps	Σ	Bahamas	Grand Bahama	OM541760
O. elaps	Σ	Bahamas	San Salvador	OM541792
O. elaps	Σ	Bahamas	Eleuthera	OM541866
O. elaps	Σ	Bahamas	Rum Cay	OM541893
O. elaps	B	Saint Vincent and the Grenadines	Saint Vincent	OM541761	OM541764
O. elaps	C	Barbados		OM541867
O. guttatum	D	Belize	Carrie Bow Cay	OM541810	OM541841	OM541842	OM541849
O. guttatum	B	Saint Vincent and the Grenadines	Saint Vincent	OM541762
O. holmesii	G	Gulf of Mexico		OM541887	OM541890
O. holmesii	H	Florida	NE of Vero Beach	OM541886
O. holmesii	J	South Carolina	Edisto Island	OM541881
O. januarii	K	Guyana	Maroni	OM541895
O. januarii	L	Surinam	Paramaribo	OM541865
O. africanum	AA	Senegal	Dakar	JN603554.1	JN603561.1
O. guineense	AA	Senegal	Dakar	JN603563.1	JN603562.1	JN603483
O. longicaudum	AA	Senegal	Dakar	JN603559.1
O. longicaudum	AB	France	Marseille	JN603466.1
O. longicaudum	AH	Cyprus	Bath of Afrodite	JN603469
O. longicaudum	AI	Portugal	Algarve	JN603470	JN603557.1
O. longicaudum	AJ	Croatia	Cres	JN603464.1
O. longicaudum	AK	N. Africa (Spain)	Ceuta	JN603555.1
O. longicaudum	AL	Tunisia	Alg-Tun	JN603559.1
O. longicaudum	Z	Islas Canarias	Gran Canaria	JN603483 (2 individuals)	JN603520	JN603523	JN603525
O. longicaudum	Z	Islas Canarias	La Palma	JN603483 (2 individuals)	JN603484	JN603485	JN603518	JN603524	JN603525	JN603556	FJ716121
O. longicaudum	Ψ	Madeira	Reis Magos	FJ716117	FJ716122	JN603517	JN603519	JN603521	JN603522
O. longicaudum	Ω	Greece	Kassandra Peninsula, N. Aegean	OM541863	OM541868	OM541862	OM541773	OM541778	OM541774	OM541753
O. longicaudum?	AM	Italy	Naples	JN603564.1
O. zibrowii	AE	Lebanon	Ramkine	JN603534.1 Lebanon	JN603538.1	JN603535.1	JN603536.1	JN603537.1
O. zibrowii	AE	Lebanon	Hannouch	FJ716108.1
O. zibrowii	AF	Greece	Crete	JN603541.1	JN603539.1
O. zibrowii	AG	Greece	Symi, S. Aegean	JN603544.1	JN603542.1
O. zibrowii	AG	Greece	Rhodes, S. Aegean	JN603540.1
O. zibrowii	AH	Cyprus	Bath of Afrodite	FJ716106.1	FJ716105.1	FJ716107.1	JN603550.1
O. hendleri	R	Bay of Panama	Islas Perlas	OM541799
O. hendleri	Θ	Costa Rica	Isla del Coco	OM541898	OM541904
O. sp.1	Γ	California	Anacapa Island	OM541756
O. sp.1	Γ	California	San Clemente Island	OM541799
O. sp.1	Γ	California	Santa Barbara Island	OM541784	OM541872
O. sp.1	Γ	California	Santa Catalina Island	OM541765
O. panamense	R	Bay of Panama	Islas Perlas	OM541763	OM541775	OM541795	OM541871	OM541788
O. sp.2	Γ	California	San Clemente Island	OM541770
O. sp.2	Γ	California	Corona del Mar	OM541879	OM541880
O. sp.2	Γ	California	San Clemente Island	OM541772
O. sp.2	Γ	California	Santa Catalina Island	OM541878	OM541891
O. sp.2	Δ	Mexico	Isla Guadalupe	OM541884
O. phoenium	D	Belize	Carrie Bow Cay	OM541749	OM541814	OM541825	OM541831	OM541850
O. phoenium	E	Panama	Portobelo	OM541752
O. rubicundum	D	Belize	Carrie Bow Cay	OM541803	OM541808	OM541839	OM541809	OM541828	OM541851	OM541869	OM541877
O. rubicundum	E	Panama	Bocas del Toro	OM541776	OM541888
O. rubicundum	E	Panama	Portobelo	OM541780	OM541781	OM541802
O. rubicundum	G	Gulf of Mexico		OM541885
O. rubicundum	M	Curacao	Habitat Reef, W. coast	OM541892	OM541902
O. variegatum	N	Off El Salvador		OM541858	OM541870	OM541874	OM541875	OM541876
O.aff. pentacanthum	P	Clipperton		OM541757	OM541864
O. squamosissimum	Q	Haiti	Navassa Island	OM541793
O. squamosissimum	Σ	Bahamas	San Salvador	OM541794
O. teres	R	Bay of Panama	Isla Taboguilla	OM541758	OM541798
O. teres	R	Bay of Panama	Islas Perlas	OM541750	OM541751	OM541800	OM541821
O. wahlbergii	V	South Africa	False Bay	OM541779	OM541782	OM541783	OM541785	OM541786	OM541789	OM541790	OM541791	OM541796	OM541859
O. wahlbergii	V	South Africa	Cape of Good Hope	OM541759
